# Supplementary material for: Pollution gradients shape microbial communities associated with Ae. albopictus larval habitats in urban community gardens
Source: FEMS Microbiol Ecol. 2024 Sep 26;100(11):fiae129. doi: 10.1093/femsec/fiae129 (PMC11523617; doi:10.1093/femsec/fiae129)
Supplement: fiae129_Supplemental_Files [file fiae129_supplemental_files.zip]

Archive with 7 entries (7 files):
- Supplementary Figure 1.tif
- Supplementary Figure 2.tif
- Supplementary Figure 3.tif
- Table S1.xlsx
- Table S2.xlsx
- Table S3.xlsx
- Table S4.xlsx
