# Supplementary material for: Pollution gradients shape microbial communities associated with Ae. albopictus larval habitats in urban community gardens
Source: FEMS Microbiol Ecol. 2024 Sep 26;100(11):fiae129. doi: 10.1093/femsec/fiae129 (PMC11523617; doi:10.1093/femsec/fiae129)
Supplement: fiae129_Supplemental_Files [file fiae129_supplemental_files.zip › Table S1.xlsx]

## Sheet: Feuil1
Supplementary Table S1. Primers used for high throughput sequencing
Type of microorganism	Amplified region	Primers	Sequences
Bacteria	V5-V6 region of 16S rRNA gene	784F	5’-AGGATTAGATACCCTGGTA-3’
		1061R	5’-CRRCACGAGCTGACGAC-3’
Fungi	ITS2 region	gITS7	5’-GTG AAT CAT CGA RTC TTT G-3’
		ITS4	5’-TCC TCC GCT TAT TGA TAT GC-3’
Eukaryote	V1-V2 regions of the 18S rRNA gene	Euk82F	5′-GAA ACT GCG AAT GGC TC-3′
		Euk516R	5′-ACC AGA CTT GCC CTC C-3′
