# Supplementary material for: Pollution gradients shape microbial communities associated with Ae. albopictus larval habitats in urban community gardens
Source: FEMS Microbiol Ecol. 2024 Sep 26;100(11):fiae129. doi: 10.1093/femsec/fiae129 (PMC11523617; doi:10.1093/femsec/fiae129)
Supplement: fiae129_Supplemental_Files [file fiae129_supplemental_files.zip › Table S2.xlsx]

## Sheet: Feuil1
Supplementary Table S2. PCR cycles used to amplify bacteria (V5-V6 region of 16S rRNA gene), fungi (ITS2 region) and eukaryotes (V1-V2 region of 18S rRNA gene)
Target	Cycles	Steps
Bacteria	x1	10 min at 96°C
	x5	96°C for 20 s
		65°C for 30 s
		72°C for 60 s
	x5	96°C for 20 s
		57°C for 30 s
		72°C for 60 s
	x25	96°C for 20 s
		54°C for 30 s
		72°C for 60 s
	x1	72°C for 10 min
Fungi	x1	3 min at 94°C
	x40	94°C for 45 s
		55°C for 45 s
		72°C for 30 s
	x1	72°C for 5 min
Eukaryotes	x1	10 min at 96°C
		96°C for 20 s
	x35	54°C for 30 s
		72°C for 30 s
	x1	72°C for 10 min
