# Supplementary material for: Pollution gradients shape microbial communities associated with Ae. albopictus larval habitats in urban community gardens
Source: FEMS Microbiol Ecol. 2024 Sep 26;100(11):fiae129. doi: 10.1093/femsec/fiae129 (PMC11523617; doi:10.1093/femsec/fiae129)
Supplement: fiae129_Supplemental_Files [file fiae129_supplemental_files.zip › Table S3.xlsx]

## Sheet: Feuil1
Supplementary Table S3. Features (n=147) obtained by UPLC–HRMS analysis
Name	M61T49	M85T40	M95T697	M99T40	M101T40	M104T45	M105T811	M109T806	M109T697	M109T822	M117T40	M127T51	M149T983	M149T262	M167T262	M181T564	M191T870	M197T437	M197T406	M209T480	M227T64	M227T513	M233T692	M236T50	M239T266	M247T690	M250T697	M251T735	M253T739	M255T692	M255T757	M265T464	M271T736	M275T933	M277T759	M277T743	M279T998	M279T761	M279T779	M283T305	M283T792	M283T854	M284T713	M284T707	M285T707	M285T713	M287T690	M289T703	M291T734
ALST_NC	25137	210066	25332	34940	13627	44052	10648	33804	15173	23625	13760	835	16458	1392	130	52668	8277	95364	19669	4789	235	38705	2383	3046	146161	4526	61580	17289	11647	3033	18967	755	3624	9498	19046	18550	12951	60030	31953	173537	19275	29534	0	0	0	220	3401	2017	14197
ARK_NC	15416	157340	7948	26527	11655	27642	7256	31449	5307	27629	9830	985	13596	10302	2078	17980	5982	18826	7286	3004	548	26956	2201	33812	137208	7496	13084	33185	12758	2129	19095	531	2920	7955	19117	50283	13383	56319	43898	133432	18777	12393	0	0	88	126	8619	11151	28695
AVIA_NC	425622	373318	26524	65656	24729	34017	5720	33067	17195	4379	26135	75467	12125	2144	495	12854	4246	6052	3511	53926	2776	29309	2592	2131	83616	2845	64195	9460	6930	1810	16149	47140	3680	8154	30012	13800	13298	40972	20122	115581	16251	9399	0	356	0	0	2092	3684	9277
BIG_NC	476160	246011	12770	41515	16547	20479	5413	27413	7459	4021	16430	1847	12457	1347	194	18117	3798	18394	2220	12629	916	24361	1550	9455	99459	3474	22216	9678	5175	1515	12904	596	1855	6305	14608	19595	11918	32141	17299	128999	17451	8937	1847090	1802122	340686	354053	3129	3747	9320
BIL_NC	45878	1206269	14570	190321	65608	23753	5762	31507	9479	5162	86855	2096	11887	903	0	16676	3621	34113	6152	3487	1436	33175	1967	1695	158267	2688	36836	28146	8045	1611	36370	441	2587	7457	13747	9831	10150	52770	24423	165769	20658	8354	0	0	0	0	1689	2481	23736
BONN_NC	343473	256897	31718	42753	15564	11830	5948	30937	20659	4544	16609	4350	12240	3071	699	14859	5096	7842	2813	11183	519	41702	2939	12970	97408	2147	77518	6963	5757	2472	14985	245825	2174	11958	11021	6842	20584	26070	15165	121770	16875	11359	0	0	0	0	1863	2102	6353
COR_NC	215456	1612986	7013	269876	91488	151857	53746	86283	3512	5252	122402	7408	53417	127323	28097	10028	1961	20257	3481	4123	7145	39688	2153	7217	139262	2632	8104	10818	5677	2747	18701	612	3169	138013	22228	9281	10275	63059	50762	146654	17889	9020	0	0	277	0	2342	3152	15536
DEC_NC	157974	2642890	28255	405094	87455	21262	5571	31728	18179	4211	226904	1539	11791	1031	46	11512	4349	3614	1669	26919	781	35883	1802	1079	96241	2903	74442	15622	5611	2558	13126	147	2134	6587	9920	6976	9626	32443	14703	127406	15664	8688	0	0	168	124	1565	1592	13141
EDF_NC	88298	207727	8546	32454	12366	89636	6679	31991	5595	83994	13218	47030	15153	1290	259	50785	4367	68972	17214	4749	215	38903	2625	16735	89882	3711	9407	15078	7075	2602	16213	643	2806	12487	24394	20233	15834	44348	27518	117991	21106	13094	0	0	0	0	4107	6725	15107
ESP_NC	33128	657610	6970	109847	23849	110809	5400	32369	5070	29032	46201	23200	11147	1207	188	14011	3214	37569	26737	4968	317	45236	1879	31709	122630	7183	8953	41734	10155	2025	14935	503	2574	10519	23107	10398	8058	43149	23872	147394	16524	7689	0	0	108	0	15461	14618	37230
FOR_NC	186548	294393	16842	48986	20721	97821	7586	31528	10937	4816	18933	2011558	11563	1278	119	31192	6755	36527	5348	63589	1699	49511	3854	15321	284315	80182	27821	18516	10077	1998	24048	1468	2901	6270	32826	334496	19082	78275	33397	372513	29532	21239	0	0	0	0	93088	15948	15077
FRA_NC	43242	1026915	16373	179111	113862	678802	346540	452259	10591	125607	75183	926	13741	1107	252	90608	6752	126619	24477	3243	2651	33772	5657	107429	116841	50465	31819	70098	36917	2594	23209	1480	18244	11502	78394	343829	16458	129847	74236	133731	46258	17208	554	0	0	0	63666	55572	62082
GAR_NC	78687	363810	16913	59969	25846	165741	9887	32006	10976	10823	23447	17184	13181	1237	0	16862	14510	24984	5259	3524	2027	43218	10953	33191	132253	40319	42420	14055	6631	2128	16130	772	2467	15975	26889	142143	14148	61927	18422	130335	42120	31915	0	0	0	129	53190	8894	17192
JUST_NC	409745	1102122	24505	178762	29942	61947	6107	31381	14563	5132	78639	2699	14087	1605	408	27259	3232	20072	3949	7662	2908	31244	2681	7588	135952	2027	57854	10593	7664	2820	14348	19211	3039	4276	16123	12421	9233	40045	20335	140756	16613	9861	0	0	175	355	2168	3887	9695
MID_NC	966056	2121336	18045	318456	115895	22607	5511	32874	10778	4882	173912	3189	12267	926	90	11854	11863	20245	2382	3334	456	14777	1256	30689	141492	2123	43329	12769	5989	2180	12005	437	2373	13897	11762	7970	15639	32569	19788	145143	15602	10144	0	0	250	76	1292	1092	11809
MOU_NC	72179	271016	17196	42587	13403	13141	60285	92249	9958	4408	17423	12861	11695	75316	16345	12765	5846	9186	2273	11667	997	35257	1246	7133	1645550	3749	45565	5381	3862	2206	15192	211	2147	7732	12578	25305	11296	37342	31697	1631420	18030	12241	0	0	114	0	4277	2712	7283
PER_NC	35755	540127	11192	91595	22014	15949	7629	32785	7370	4488	36820	40428	12090	836	0	12710	7821	8569	1736	3195	49275	45794	2105	3955	134397	2327	25724	7933	5410	2128	14792	0	2494	7306	11919	8713	11521	40629	17336	131438	17534	14630	0	0	0	0	1756	2412	7826
QUA_NC	160226	655495	11001	110060	89833	89839	7656	33325	6910	28757	46008	2344	12559	25426	5398	23016	22503	116758	7736	3703	679	24858	3954	230422	1092619	85278	16933	54387	100799	1855	176570	793	80400	11409	209913	340909	13954	376084	109504	1624812	20529	13437	0	0	0	0	98489	71784	48636
REB_NC	115813	1124608	15996	181082	60830	15942	6786	30785	10901	4301	83273	3816	14144	2010	131	10891	6889	2495	949	2881	4162	64110	1815	408	135472	2521	42851	11604	5945	1955	21567	211	2347	4481	10052	8019	11261	38885	12352	137058	73149	10411	0	126	199	81	1675	2507	10813
RECU_NC	1133303	2111404	9134	300056	123753	27588	197288	264674	5825	5577	168436	1505	12288	20925	4755	10567	3069	2646	1459	3192	567	28553	1694	2556	154278	2893	11999	5448	6956	1944	14795	174	2701	7800	11407	11351	26806	53714	12284	157786	15721	7943	0	0	131	144	1520	2151	7963
SYT_NC	105459	1317989	10220	211483	85105	146400	6389	31330	6511	16283	98069	4327	19605	2860	420	114280	15596	394783	67968	14829	17838	35091	2287	9099	109129	5460	13071	48897	10323	2090	16309	265	3115	8230	44463	38335	12789	54847	23880	130585	17885	12799	165	0	175	0	8092	12694	41170
TAS_NC	69372	1365283	9541	233114	64049	207168	6613	31973	6162	5946	99091	16832	18478	39900	8676	54557	5637	36104	6355	2777	1024	44689	5049	54433	138304	10171	17415	14369	27770	3050	83503	387	17100	8353	79841	102795	12582	100672	27001	146643	18268	10316	0	0	0	0	12745	42965	24752
VOIL_NC	97339	1266336	28371	214835	75645	52559	6608	32199	16853	4903	94832	3765	12615	1303	109	21380	3099	51764	8112	14325	2189	36674	79999	4879	102914	3091	54832	13057	6003	7526	12749	392	2393	6905	16924	9056	10413	38532	26431	126360	18687	8869	0	0	0	189	1757	2890	12603
AlST_C	166776	2513130	34022	384379	126165	282580	5425	31439	20822	4118	215460	1346	11958	928	132	12600	4034	5924	1951	7533	703	26984	1869	1212	122676	2028	83668	6592	4736	3267	12103	798	2188	6175	6547	8851	10564	16403	8767	137799	16199	8212	0	0	0	161	1215	808	6055
ARK_C	36056	1145689	195304	175049	119157	1020948	10603	35249	86698	34082	81633	4549	23859	5187070	1128984	253172	11952	596624	66320	7030	1233891	382529	4699960	59182	102994	5401	209829	24252	4306	385439	25546	15236	2500	13816	24345	30280	26015	54511	42054	130897	409799	23064	343	256	0	0	4254	7700	17494
AVIA_C	99508	300068	14571	49860	20091	13521	6643	30935	9150	4718	18455	66518	12692	1749	0	12071	4681	4686	1905	5788	1472	13674	2435	29566	99572	2690	37052	19319	8420	3111	13591	18332	2342	7139	12975	8505	12409	41395	41526	127934	17295	10963	219	0	50	162	1525	2422	15805
BIG_C	281545	356285	18911	62602	18396	14372	5589	31670	12419	4346	24049	983	12339	885	213	29416	5293	36162	3714	28458	1864	19660	2487	3350	90767	2545	42096	12653	6157	2940	11196	844	2287	5825	15310	21509	11452	34622	17710	137415	16608	9092	0	0	217	164	2928	3671	12312
BIL_C	57968	244440	9925	40773	16672	118238	9798	35695	7112	173879	15905	3793	95259	2277	283	69596	6167	196590	65563	21250	1277	88532	3189	31817	116584	8263	12672	88041	14374	1975	19588	13739	5050	150374	40475	28251	284864	72759	296213	142165	44143	23379	0	554	0	0	10529	16884	59641
BONN_C	108032	736435	24917	119039	46405	14842	5301	32033	14872	4672	50584	2039	15537	1355	140	29186	2631	20182	4376	6641	1276	7852	2584	13527	75738	1681	53639	14912	6481	6573	11686	1177	2366	8319	7291	6065	12071	18578	14804	108823	16033	8038	0	233	0	115	1601	1084	11088
COR_C	38837	2441731	13652	369094	115452	13120	9995	31334	8638	4225	208227	1209	12500	1152	106	11290	13691	5247	1540	2774	898	34271	1870	845	117771	2967	32670	8083	5618	2470	12075	561	2327	7719	9793	7773	12230	40040	17212	140491	15813	25280	0	0	58	0	1444	1737	7328
DEC_C	64278	302614	30965	52024	15172	60362	5796	30216	18286	4000	19797	1050	18920	1340	97	31740	3114	21686	3491	19197	478	16736	2389	6643	83568	3031	78960	41152	9127	5251	13003	4317	2680	14545	9411	5379	20164	15886	23747	111776	16399	9403	0	0	0	0	1416	967	30145
EDF_C	86552	2597343	24622	363202	183141	27042	5433	31175	15181	4115	228534	1216	8443	1060	0	11039	3202	10226	4597	8773	523	31292	1676	2431	114675	2431	56740	8343	5147	2466	11742	474	2087	4265	6474	4471	10686	17301	11520	136830	17150	7962	0	0	61	70	1753	2873	7239
ESP_C	133617	1344582	11209	222345	49496	10770	5248	31033	7411	4092	96311	82710	8879	1408	373	14560	2528	5310	1847	6396	1361	8030	2510	11215	86097	2724	28283	10696	4995	4126	11456	540	2128	4938	5906	4099	10424	11936	10538	123666	16291	7915	0	0	258	0	1711	1138	9467
FOR_C	30566	281094	11118	44695	14426	8564	5641	29776	7404	4844	17409	1315892	86466	1248	232	14242	4294	7192	2135	5023	3475	18470	2545	2700	89942	3413	22859	8875	5651	4824	14749	702	2511	11407	9622	7892	23079	28699	19578	119261	16799	11115	0	0	0	124	914	850	6705
FRA_C	176941	1579170	15823	254504	69961	170842	7409	32672	9539	7986	118414	4997	13503	4493387	950543	124756	4335	182769	11325	0	674	39050	4861	53034	98818	5880	28957	12330	6988	3048	13870	920	2629	7366	65419	21501	15650	44457	14934	131788	14922	13545	223	0	0	0	4639	6319	12348
GAR_C	26672	2838923	27235	407661	71834	102067	5575	29997	15869	4319	256104	4468	12156	1113	0	15689	3692	14566	3349	2984	107813	29058	3875	2336	105380	2781	68250	12687	5934	3552	12703	392	2411	7955	12720	7232	12520	31247	15384	134396	17279	8927	0	0	0	0	1418	2437	10543
JUST_C	167162	2481006	14900	370432	73325	108199	5820	33646	8943	12039	209043	227930	13542	3073	578	257655	3248	290866	28905	64952	2684	25915	2631	11647	94950	3896	29632	23648	6387	4202	14723	1544	2566	7362	17790	9791	16560	31264	31155	119755	15477	9469	0	0	0	158	3856	4281	30824
MID_C	185204	574264	7967	95767	21992	9970	7291	31404	5649	4450	38430	2517	10887	1316	0	11858	5106	3571	1664	3618	859	39534	1446	14125	119367	1782	13548	11000	6184	2770	15538	510	2448	19880	12752	9615	11679	50676	26815	140454	17442	13895	0	0	0	136	1861	2732	10563
MOU_C	34231	2711491	10976	404387	123646	62840	3878	31185	3763	5972	239597	3712	8314	941	0	8970	4415	11489	3124	2415	1917	39534	1285	6360	102780	1349	12969	9688	3574	1730	13405	237	936	4745	5457	4345	11406	29302	15254	125382	15348	9096	0	0	0	128	1953	4422	8642
PER_C	66598	946065	15210	161653	32509	27191	7286	31876	9920	6675	66364	1022	11954	1109	87	14622	3518	9597	3525	3410	808	30821	1397	2224	156714	2897	24522	18233	9470	2280	14592	222	2717	5437	6935	8504	13609	42839	19773	197039	19657	13148	0	194	0	0	2144	2428	18864
QUA_C	67252	190276	12811	33877	17362	51494	7408	33528	8573	5431	11956	17246	279306	1076	0	20500	6296	18094	2569	3756	132	30958	3160	18483	108465	3407	28005	10509	6202	3279	18968	672	2448	9040	13256	9050	14429	37251	18564	133318	27100	339734	0	0	158	109	2070	2544	9268
REB_C	99386	238363	19726	40529	17303	6233	7500	30167	12541	4689	15216	4583	11832	2062	518	11029	5001	4321	1473	3168	609	39261	2526	9510	122321	3083	52657	8262	5701	2427	13249	1058	2314	6569	14370	14128	10840	44253	14632	150458	16116	14129	0	0	0	0	2243	3657	8502
RECU_C	72852	2288372	8200	337152	102578	19860	6253	31810	5833	4817	165719	2183	12720	2124	382	15683	2773	29256	5786	3001	1658	31940	1898	3805	121126	2431	15026	12572	6659	2333	12908	270	2701	7305	10349	9068	11504	40830	15808	143196	16252	10162	152	251	0	311	1593	2566	12492
SYT_C	92857	1942492	9423	295665	117864	32553	5267	32905	6351	4253	154190	42830	11650	1132	127	10139	2630	9204	2063	12701	13070	27146	1941	9874	108481	3299	19113	11127	5371	1787	13142	726	2476	4139	10288	6801	9737	29005	18903	135542	16440	7817	0	0	214	0	1880	951	12120
TAS_C	358955	1865340	12793	294887	120122	34796	5306	31012	8514	4636	148915	2777	10719	25062	5143	16507	2401	6053	3617	3426	828	20835	1274	4358	1365712	1623	23506	8654	6212	1947	13595	0	2666	5836	9055	8773	9780	36753	17493	1664957	15292	8023	0	0	0	0	1676	2258	7509
VOIL_C	33854	337761	31071	57445	20549	388606	5717	34394	20311	17506	22315	6805	86135	1925	103	312177	9924	794796	73331	26878	9363	45220	13168	378117	95544	78080	69808	73315	14161	3208	16634	427	3288	18205	615768	721538	14256	479420	86928	124531	52407	8222	358	235	104	0	137373	89844	87207
[truncated: 98 more columns]
