# Supplementary material for: Pollution gradients shape microbial communities associated with Ae. albopictus larval habitats in urban community gardens
Source: FEMS Microbiol Ecol. 2024 Sep 26;100(11):fiae129. doi: 10.1093/femsec/fiae129 (PMC11523617; doi:10.1093/femsec/fiae129)
Supplement: fiae129_Supplemental_Files [file fiae129_supplemental_files.zip › Table S4.xlsx]

## Sheet: Feuil1
Table S4. Shannon diversity index calculated for non-colonized and colonized water samples as well as for larvae. Shannon index is given for each sample individually and expressed per sample type (NC, C and L) as mean ± SE
Sample ID	Sample type	16S		ITS		18S
		Shannon	Mean ± SE	Shannon	Mean ± SE	Shannon	Mean ± SE
ALST_NC	Noncolonized water	4.09	3.82 (± 0.7)	1.18	1.36 (± 0.5)	1.92	2.02 (± 0.6)
ARK_NC		3.89		0.15		NA
AVIA_NC		3.62		1.52		2.39
BIG_NC		3.92		1.2		0.92
BIL_NC		4.23		NA		NA
BONN_NC		3.58		1.02		3.23
COR_NC		3.75		1.77		2.13
DEC_NC		3.98		0.71		NA
EDF_NC		4.45		1.61		NA
ESP_NC		4.37		0.94		2.8
FOR_NC		3.8		NA		NA
FRA_NC		4.16		1.88		NA
GAR_NC		4.39		0.97		1.62
JUST_NC		4.55		NA		NA
MID_NC		3.35		1.93		1.47
MOU_NC		2.25		1.43		1.68
PER_NC		3.97		NA		NA
QUA_NC		1.88		1.17		NA
REB_NC		3.86		1.52		2.5
RECU_NC		2.96		1.82		1.83
SYT_NC		3.92		1.66		1.93
TAS_NC		4.38		2.05		2.05
VOIL_NC		4.39		NA		NA
ALST_EC	Colonized water	3.42	3.77 (± 0.6)	1.4	1.48 (± 0.4)	1.79	2.16 (± 0.6)
ARK_EC		1.7		1.25		NA
AVIA_EC		3.68		1.21		2.79
BIG_EC		3.77		0.89		1.79
BIL_EC		3.87		NA		NA
BONN_EC		4.31		1.33		2.6
COR_EC		3.63		1.95		0.63
DEC_EC		4.51		1.5		NA
EDF_EC		3.07		1.88		NA
ESP_EC		3.16		1.61		2.2
FOR_EC		3.08		NA		NA
FRA_EC		4.76		2.06		NA
GAR_EC		4.15		1.64		2.41
JUST_EC		4.03		NA		NA
MID_EC		3.96		0.79		2.1
MOU_EC		3.7		1.36		2.86
PER_EC		3.49		NA		NA
QUA_EC		3.75		1.24		NA
REB_EC		3.88		1.67		1.87
RECU_EC		3.98		1.07		2.73
SYT_EC		4.15		1.96		1.98
TAS_EC		4.39		1.77		2.3
VOIL_EC		4.26		NA		NA
ALST_L	Larvae	3	3.02 (± 0.8)	1.11	1.72 (± 0.4)	NA	NA
ARK_L		2.89		2.33		NA
AVIA_L		3.26		1.41		NA
BIG_L		3.42		0.9		NA
BIL_L		3.59		NA		NA
BONN_L		2.38		1.17		NA
COR_L		2.67		1.64		NA
DEC_L		4.14		1.62		NA
EDF_L		3.86		1.95		NA
ESP_L		4.48		1.08		NA
FOR_L		2.17		NA		NA
FRA_L		4.16		2.04		NA
GAR_L		2.23		1.91		NA
JUST_L		1.51		NA		NA
MID_L		3.01		1.7		NA
MOU_L		1.87		1.96		NA
PER_L		2.12		NA		NA
QUA_L		3.1		2.2		NA
REB_L		3.65		1.59		NA
RECU_L		4.06		2.13		NA
SYT_L		2.8		2.16		NA
TAS_L		3.49		1.9		NA
VOIL_L		1.52		NA		NA
